# Supplementary material for: Fall Armyworm Gut Bacterial Diversity Associated with Different Developmental Stages, Environmental Habitats, and Diets
Source: Insects. 2022 Aug 24;13(9):762. doi: 10.3390/insects13090762 (PMC9503601; doi:10.3390/insects13090762)
Supplement: Supplementary file 1 [file insects-13-00762-s001.zip]

Archive with 11 entries (11 files):
- Figure S1.jpg
- Figure S2.jpg
- Figure S3.jpg
- Figure S4.jpg
- Figure S5.jpg
- Figure S6.jpg
- Figure S7.jpg
- Figure S8.jpg
- Table S1.pdf
- Table S2.pdf
- Table S3.pdf
